# Supplementary material for: The Zebrafish miR-183 Family Regulates Endoderm Convergence and Heart Development via S1Pr2 Signaling Pathway
Source: Biomolecules. 2025 Oct 10;15(10):1434. doi: 10.3390/biom15101434 (PMC12563060; doi:10.3390/biom15101434)
Supplement: Supplementary file 1 [file biomolecules-15-01434-s001.zip]

Archive with 1 entries (1 files):
- biomolecules-3875129-supplementary.xlsx
