# Supplementary material for: The Zebrafish miR-183 Family Regulates Endoderm Convergence and Heart Development via S1Pr2 Signaling Pathway
Source: Biomolecules. 2025 Oct 10;15(10):1434. doi: 10.3390/biom15101434 (PMC12563060; doi:10.3390/biom15101434)
Supplement: Supplementary file 1 [file biomolecules-15-01434-s001.zip › biomolecules-3875129-supplementary.xlsx]

## Sheet:  Table S1
	Primer used to amplify template DNA to synthesize RNA probes of WISH
Gene Symbol	Primer_foward		Primer_reverse. Underline indicates T7 sequence
cmcl2	GGCTCTTCCAATGTCTTC		GTAATACGACTCACTATAGGGTATTTCCAGCCACGTCTA
vmhc	TGAGACTGTGGTGGGACTCT		GCGTAATACGACTCACTATAGGGTCACATCGTTCCTCTGCA
gata4	GATATGTATCAAGGTGTAACGATGG		GCGTAATACGACTCACTATAGGTGGTGTGTGTAGAGCGGTGT
nppa	TTTGGCAGCAGACGGATGTA		GTAATACGACTCACTATAGGGCGTATTGCAGCTAACCTTTT
sox32	TGACCTTGAAATGAGACACAC		GTAATACGACTCACTATAGGGCATGTCTGATCTCACCTGTTC

## Sheet:  Table S2
	Primer used for real-time quantitative PCR
Gene Symbol	Primer_foward		Primer_reverse
cmcl2	TGCACAACTAGGGAAGCTGA		CCTCTGGGTCTGTGCCATTA
vmhc	GAGCTTGATGAGGCAGAAG		CAGCATAACGGAGACACAG
amhc	CACCAGCAGACACTGGATG		GCTCCAAGTCCATTCTGAC
nkx2.5	AGAGAGAGACCACCTAGCCA		TCTCCCAGACACGGTTTACC
nppa	CAGCAGACGGATGTACAAGC		CTGATGCCTCTTCTGTTGCC
bmp2b	CTGCTGACCACAAGTTTTCG		CAAAGACAGCAGCAATCCC
bmp4	CCAATATCCCCAAAGCCTGC		TGTCCGTTTCGTCCAGGTAA
gata4	AGAGGGCATTCAGACACGAA		TGTAGAGCGGTGTTGTGTCT
gata5	CGCAAACCAAAGATGCCCAA		AACTGTGTCGATGCCTGTGT
sox32	GACCTCAGCAAAATACTTGGCA		ATGGTATGCTGGATCCGTAGT
